# Supplementary material for: Patient-Specific Circulating Tumor DNA for Monitoring Response to Menin Inhibitor Treatment in Preclinical Models of Infant Leukemia
Source: Cancers (Basel). 2024 Nov 28;16(23):3990. doi: 10.3390/cancers16233990 (PMC11640178; doi:10.3390/cancers16233990)
Supplement: Supplementary file 1 [file cancers-16-03990-s001.zip]

Archive with 1 entries (1 files):
- cancers-3279581-supplementary.pdf
